# Supplementary material for: Musical rhythm effects on visual attention are non-rhythmical: evidence against metrical entrainment
Source: Soc Cogn Affect Neurosci. 2020 Jun 8;16(1-2):58–71. doi: 10.1093/scan/nsaa077 (PMC7812633; doi:10.1093/scan/nsaa077)
Supplement: nsaa077_Supp [file nsaa077_supp.zip]

Archive with 1 entries (1 files):
- File008_nsaa077.pdf
